# Supplementary material for: Unveiling Chemical Cues of Insect-Tree and Insect-Insect Interactions for the Eucalyptus Weevil and Its Egg Parasitoid by Multidimensional Gas Chromatographic Methods
Source: Molecules. 2022 Jun 23;27(13):4042. doi: 10.3390/molecules27134042 (PMC9268296; doi:10.3390/molecules27134042)
Supplement: Supplementary file 1 [file molecules-27-04042-s001.zip]

Archive with 1 entries (1 files):
- molecules-1766131-supplementary.pdf
